# Supplementary material for: Sulindac selectively induces autophagic apoptosis of GABAergic neurons and alters motor behaviour in zebrafish
Source: Nat Commun. 2023 Sep 2;14:5351. doi: 10.1038/s41467-023-41114-y (PMC10475106; doi:10.1038/s41467-023-41114-y)
Supplement: Supplementary file 3 — Source data [file 41467_2023_41114_MOESM3_ESM.xlsx]

## Sheet: Figure 1k
Figure 1k	sample #	DMSO	Sulindac
	1	2.5	64.5
	2	2.75	52.5
	3	3.75	57.5
	4	2	72.75
	Mean	2.75	61.8125
	Std. Deviation	0.73598	8.79719
	Std. Error of Mean	0.36799	4.3986
DMSO vs Sulindac
Unpaired t test
P value	<0.0001
P value summary	****
Significantly different (P < 0.05)?	Yes
One- or two-tailed P value?	Two-tailed
t, df	t=13.38, df=6

## Sheet: Figure 2b
Figure 2b	sample #	DMSO	Sulindac
	1	7	70
	2	3	59
	3	5	50
	4	4	45
	5	5	61
	6	3	80
	Mean	4.5	60.8333
	Std. Deviation	1.51658	12.8284
	Std. Error of Mean	0.619139	5.23715
DMSO vs Sulindac
Unpaired t test
P value	<0.0001
P value summary	****
Significantly different (P < 0.05)?	Yes
One- or two-tailed P value?	Two-tailed
t, df	t=10.68, df=10

## Sheet: Figure 2d-e
Figure 2d		DMSO (Movement (mm))			Sulindac 5uM (Movement (mm))			Sulindac 10uM (Movement (mm))			Sulindac 20μM (Movement (mm))				Figure 2e		Movement (mm)
	Time (min)	repeat1	repeat2	repeat3	repeat1	repeat2	repeat3	repeat1	repeat2	repeat3	repeat1	repeat2	repeat3				DMSO	Sulindac 5 μM	Sulindac 10 μM	Sulindac 20 μM
	1	60.12	47.02	48.64	80	102.92	61.27	148.69	103.8	97.09	174.18	109.24	116.21			repeat1	7029.13	8928.2	10907.8	13079.3
	2	72.06	43.3	38.38	99.91	80.14	90.45	116.95	109.12	70.96	102.6	102.29	63.81			repeat2	5937.56	6816.74	8388.7	10981.9
	3	41.08	39.21	49.96	75.09	62.28	57.29	96.95	55.09	84.13	68.55	98.6	78.78			repeat3	5795.04	7060.22	8174.55	10432.6
	4	45.14	49.49	68.08	89	69.57	55.55	104.48	57.43	84.54	96.35	90.54	80.57
	5	30.08	40.26	65.2	85.18	50.72	54.03	109.58	69.96	64	80.68	129.91	98.58			Mean	6253.91	7601.72	9157	11497.9
	6	56.88	37.86	62.02	90	61.68	55.68	82.28	73.31	71.05	109.05	57.25	64.76			Std. Deviation	675.131	1155.2	1519.97	1396.78
	7	26.63	63.4	36.87	85.14	65.59	70.47	107.69	82.39	114.69	124.17	68.77	65.81			Std. Error of Mean	389.787	666.954	877.555	806.433
	8	53.79	57.12	55.45	90	61.8	88.62	117.2	99.38	67.95	145.66	91.45	86.1
	9	44.09	75.37	104.45	67.39	56.26	60	82.29	103.69	76.63	153.51	124.92	97.77			Sulindac 5 μM vs DMSO
	10	70.67	57.35	60.41	45.92	74.58	69.99	114.21	88.47	100.52	136.98	134.42	104.27			Unpaired t test
	11	207.75	215.09	182.1	257.36	232.47	218.21	334.72	236.8	244.04	302.7	252.5	208.36			P value	0.156
	12	234.94	250.63	292.7	261.97	264.89	228.01	324.93	247.93	263.23	391.47	343.16	328.21			P value summary	ns
	13	264.99	244.16	231.18	320.1	263.92	205.52	307.1	307.51	316.2	374.79	357.05	286.02			Significantly different (P < 0.05)?	No
	14	248.26	185.55	250.05	335.48	196.87	181.32	263.86	275.03	283.23	322.81	303.18	336.28			One- or two-tailed P value?	Two-tailed
	15	260.32	133.65	172.82	233.32	150.52	160	264.46	271.98	147.8	384.33	250.83	290.16			t, df	t=1.745, df=4
	16	228.44	142.49	154.96	220.67	140	152.02	269.03	221.29	159.81	352.64	248.1	287.9
	17	203.8	131.88	143.42	190.42	160	138.06	248.34	196.83	141.88	339.95	234.08	206.44			Sulindac 10 μM vs DMSO
	18	201.26	136.43	134.1	165.91	148.53	135.52	255.29	182.95	135.26	289.77	262.78	187.6			Unpaired t test
	19	177.77	121.8	93.11	161.37	135.75	141.86	258.7	113.08	141.41	314.29	228.33	185.98			P value	0.039
	20	104.67	97.63	77.33	151.91	101.6	110.56	195.62	59.52	136.07	255.63	233.11	205.77			P value summary	*
	21	112.57	68.16	71.1	106.34	94.52	124.45	136.94	100.49	103.67	135.63	176.85	142.72			Significantly different (P < 0.05)?	Yes
	22	46.46	67.06	55	70.32	31.17	100.34	109.02	79.54	63.24	126.21	72.4	182.11			One- or two-tailed P value?	Two-tailed
	23	28.54	56.38	51	67	23.4	53.34	96.4	77.1	38.36	108.2	87.09	118			t, df	t=3.023, df=4
	24	73.23	78.75	29.77	86.64	39.92	52.45	118.5	74.78	32.75	127.86	81.04	120.02
	25	49.94	52.69	35.1	84	53.18	62.31	74.17	55.43	81.52	103.189	100	95			Sulindac 20 μM vs DMSO
	26	61.21	62.51	31.36	50.07	51.24	96.3	126.59	82.51	47.29	101.472	95.11	70.13			Unpaired t test
	27	57.37	54.15	26.24	48.26	77.96	38.59	108.7	61.66	21.84	127.248	100.02	95.01			P value	0.0042
	28	56.73	30.81	26.95	52.66	73.11	58.76	94.96	72.73	47.73	124.307	90.63	102.14			P value summary	**
	29	45.83	37.51	42.07	48.73	60.07	74.37	95.87	81.69	58.98	104.806	118.13	85.34			Significantly different (P < 0.05)?	Yes
	30	38.03	36.08	32.43	42.98	71.42	56.97	165.93	89.13	31.79	120.643	74.78	79.09			One- or two-tailed P value?	Two-tailed
	31	270.45	152.28	228.74	253.49	249.39	236.92	282.33	241.09	221	318.67	305.9	219.45			t, df	t=5.855, df=4
	32	236.02	295.26	265.93	298.46	227.55	323.36	366.98	296.05	382.06	492.935	413.3	375.81
	33	255.95	229.16	252.74	285.24	279.41	335.05	316.57	243.98	390.62	491.77	389.94	370.8
	34	214.74	189.97	150.86	260.87	219.6	274.51	382.85	191.98	325.11	451.667	326.81	371.18
	35	192.61	199.9	140.8	302.71	116.53	165.7	358.2	195.9	168.9	418.841	311.88	356.26
	36	158	173.24	124.23	214.17	105.8	156.24	322.17	218.34	131.78	461.539	242.18	360.26
	37	121.52	150.64	72.48	144.77	133.02	147.45	236.6	157.39	122.66	395.585	205.91	312.53
	38	153.36	124.91	62.67	197.27	126.61	126.78	248.09	120.25	133.47	332.156	229.26	248.16
	39	107.86	88.52	74.61	150.91	125.38	127.15	241.99	148.59	115.27	296.238	218.68	225
	40	79.15	78.92	83.53	129.98	96.06	87.14	213.18	132.82	111.13	261.841	210.85	200.02
	41	87.7	43.34	50.77	108.69	102.16	103.14	207.64	105.73	95.87	142.802	228.5	101.68
	42	67.46	41.95	34.22	81.74	34.17	56.46	90.65	63.07	46.41	96.1732	64.02	73.2
	43	40.96	30.91	34.24	54.32	72.62	47.11	70.38	41.29	88.42	87.5055	74.01	63.34
	44	38.37	79.05	33.57	76.29	93.99	34.23	64.8	34.14	67.9	76.7022	64.64	53.69
	45	40.7	24.61	38.73	72.57	53.25	66.35	96.91	30.26	91.32	67.7121	65.72	73.64
	46	37.1	40.5	31.47	63.39	96.55	54.49	98.45	37.58	115.03	77.6958	85.92	85.94
	47	50.74	40.87	34.25	27.56	44.42	71.18	90.45	45.15	129.23	63.9948	56.82	41.15
	48	62.25	36.61	42.13	31.46	43.08	56.67	98.92	43.08	115.05	51.9672	75.38	43.76
	49	75.69	32.44	26.16	53.39	26.53	77.42	94.56	39.39	96.04	89.7544	81.51	50.94
	50	81.5	36.42	27.42	63.63	43.25	146.51	139.57	51.41	88.29	78.9631	117.66	52.45
	51	150	163.32	172.24	282.39	244.61	111.2	220.8	216.97	232.5	300.845	200.1	258.82
	52	357.68	287.66	194.07	280	303.57	309.92	208.23	385.6	355.28	381.009	395.55	332.47
	53	348.26	242.06	220.11	320	348.59	344.07	268.78	461.73	362.12	424.096	457	330.55
	54	325.87	177.61	184.53	247	257.06	256.64	276.86	341.69	343.9	384.68	420.08	293.16
	55	80.03	84.85	104.47	303.09	60.97	113.44	202.69	152.37	140.08	263.564	430	231.25
	56	50.11	37.17	74.57	121.34	68.74	47.44	196.27	136.15	74.34	260.553	152.53	199.4
	57	30	27.35	65.02	184.81	65	27.82	169.26	124.44	85.37	180.981	121.18	162.12
	58	35.17	34.02	78.12	184.24	34.26	35.4	153.62	131.26	92.43	175.593	113.16	137.71
	59	37.02	37.35	80	186.63	57.62	30.15	144.83	144.1	64.52	149.368	103.72	160.25
	60	40.21	42.88	90.11	184.65	30.87	37.97	115.67	126.28	60.79	104.443	103.1	178.68

## Sheet: Figure 2f-g
																	Velocity(mm/s)
Figure 2f		DMSO (Velocity(mm/s))			5uM (Velocity(mm/s))			10uM (Velocity(mm/s))			20μM (Velocity(mm/s))				Figure 2g		DMSO	Sulindac 5 μM	Sulindac 10 μM	Sulindac 20 μM
	Time (min)	repeat1	repeat2	repeat3	repeat1	repeat2	repeat3	repeat1	repeat2	repeat3	repeat1	repeat2	repeat3			repeat1	1.95254	2.48006	3.02993	3.63314
	1	1.002	0.783667	0.810667	1.33333	1.71533	1.02117	2.47817	1.73	1.61817	2.903	1.82067	1.93683			repeat2	1.64932	1.89354	2.33019	3.05052
	2	1.201	0.721667	0.639667	1.66517	1.33567	1.5075	1.94917	1.81867	1.18267	1.71	1.70483	1.0635			repeat3	1.60973	1.96117	2.27071	2.89795
	3	0.684667	0.6535	0.832667	1.2515	1.038	0.954833	1.61583	0.918167	1.40217	1.1425	1.64333	1.313
	4	0.752333	0.824833	1.13467	1.48333	1.1595	0.925833	1.74133	0.957167	1.409	1.60583	1.509	1.34283			Mean	1.7372	2.11159	2.54361	3.19387
	5	0.501333	0.671	1.08667	1.41967	0.845333	0.9005	1.82633	1.166	1.06667	1.34467	2.16517	1.643			Std. Deviation	0.187537	0.320888	0.422214	0.387995
	6	0.948	0.631	1.03367	1.5	1.028	0.928	1.37133	1.22183	1.18417	1.8175	0.954167	1.07933			Std. Error of Mean	0.108274	0.185265	0.243765	0.224009
	7	0.443833	1.05667	0.6145	1.419	1.09317	1.1745	1.79483	1.37317	1.9115	2.0695	1.14617	1.09683
	8	0.8965	0.952	0.924167	1.5	1.03	1.477	1.95333	1.65633	1.1325	2.42767	1.52417	1.435			Sulindac 5 μM vs DMSO
	9	0.734833	1.25617	1.74083	1.12317	0.937667	1	1.3715	1.72817	1.27717	2.5585	2.082	1.6295			Unpaired t test
	10	1.17783	0.955833	1.00683	0.765333	1.243	1.1665	1.9035	1.4745	1.67533	2.283	2.24033	1.73783			P value	0.1572
	11	3.4625	3.58483	3.035	4.28933	3.8745	3.63683	5.57867	3.94667	4.06733	5.045	4.20833	3.47267			P value summary	ns
	12	3.91567	4.17717	4.87833	4.36617	4.41483	3.80017	5.4155	4.13217	4.38717	6.5245	5.71933	5.47017			Significantly different (P < 0.05)?	No
	13	4.4165	4.06933	3.853	5.335	4.39867	3.42533	5.11833	5.12517	5.27	6.2465	5.95083	4.767			One- or two-tailed P value?	Two-tailed
	14	4.13767	3.0925	4.1675	5.59133	3.28117	3.022	4.39767	4.58383	4.7205	5.38017	5.053	5.60467			t, df	t=1.738, df=4
	15	4.33867	2.2275	2.88033	3.88867	2.50867	2.66667	4.40767	4.533	2.46333	6.4055	4.1805	4.836
	16	3.80733	2.37483	2.58267	3.67783	2.33333	2.53367	4.48383	3.68817	2.6635	5.87733	4.135	4.79833			Sulindac 10 μM vs DMSO
	17	3.39667	2.198	2.39033	3.17367	2.66667	2.301	4.139	3.2805	2.36467	5.66583	3.90133	3.44067			Unpaired t test
	18	3.35433	2.27383	2.235	2.76517	2.4755	2.25867	4.25483	3.04917	2.25433	4.8295	4.37967	3.12667			P value	0.0389
	19	2.96283	2.03	1.55183	2.6895	2.2625	2.36433	4.31167	1.88467	2.35683	5.23817	3.8055	3.09967			P value summary	*
	20	1.7445	1.62717	1.28883	2.53183	1.69333	1.84267	3.26033	0.992	2.26783	4.2605	3.88517	3.4295			Significantly different (P < 0.05)?	Yes
	21	1.87617	1.136	1.185	1.77233	1.57533	2.07417	2.28233	1.67483	1.72783	2.2605	2.9475	2.37867			One- or two-tailed P value?	Two-tailed
	22	0.774333	1.11767	0.916667	1.172	0.5195	1.67233	1.817	1.32567	1.054	2.1035	1.20667	3.03517			t, df	t=3.027, df=4
	23	0.475667	0.939667	0.85	1.11667	0.39	0.889	1.60667	1.285	0.639333	1.80333	1.4515	1.96667
	24	1.2205	1.3125	0.496167	1.444	0.665333	0.874167	1.975	1.24633	0.545833	2.131	1.35067	2.00033			Sulindac 20 μM vs DMSO
	25	0.832333	0.878167	0.585	1.4	0.886333	1.0385	1.23617	0.923833	1.35867	1.71981	1.66667	1.58333			Unpaired t test
	26	1.02017	1.04183	0.522667	0.8345	0.854	1.605	2.10983	1.37517	0.788167	1.6912	1.58517	1.16883			P value	0.0042
	27	0.956167	0.9025	0.437333	0.804333	1.29933	0.643167	1.81167	1.02767	0.364	2.1208	1.667	1.5835			P value summary	**
	28	0.9455	0.5135	0.449167	0.877667	1.2185	0.979333	1.58267	1.21217	0.7955	2.07178	1.5105	1.70233			Significantly different (P < 0.05)?	Yes
	29	0.763833	0.625167	0.701167	0.812167	1.00117	1.2395	1.59783	1.3615	0.983	1.74677	1.96883	1.42233			One- or two-tailed P value?	Two-tailed
	30	0.633833	0.601333	0.5405	0.716333	1.19033	0.9495	2.7655	1.4855	0.529833	2.01071	1.24633	1.31817			t, df	t=5.866, df=4
	31	4.5075	2.538	3.81233	4.22483	4.1565	3.94867	4.7055	4.01817	3.68333	5.31116	5.09833	3.6575
	32	3.93367	4.921	4.43217	4.97433	3.7925	5.38933	6.11633	4.93417	6.36767	8.21558	6.88833	6.2635
	33	4.26583	3.81933	4.21233	4.754	4.65683	5.58417	5.27617	4.06633	6.51033	8.19616	6.499	6.18
	34	3.579	3.16617	2.51433	4.34783	3.66	4.57517	6.38083	3.19967	5.4185	7.52779	5.44683	6.18633
	35	3.21017	3.33167	2.34667	5.04517	1.94217	2.76167	5.97	3.265	2.815	6.98069	5.198	5.93767
	36	2.63333	2.88733	2.0705	3.5695	1.76333	2.604	5.3695	3.639	2.19633	7.69231	4.03633	6.00433
	37	2.02533	2.51067	1.208	2.41283	2.217	2.4575	3.94333	2.62317	2.04433	6.59309	3.43183	5.20883
	38	2.556	2.08183	1.0445	3.28783	2.11017	2.113	4.13483	2.00417	2.2245	5.53593	3.821	4.136
	39	1.79767	1.47533	1.2435	2.51517	2.08967	2.11917	4.03317	2.4765	1.92117	4.93729	3.64467	3.75
	40	1.31917	1.31533	1.39217	2.16633	1.601	1.45233	3.553	2.21367	1.85217	4.36401	3.51417	3.33367
	41	1.46167	0.722333	0.846167	1.8115	1.70267	1.719	3.46067	1.76217	1.59783	2.38003	3.80833	1.69467
	42	1.12433	0.699167	0.570333	1.36233	0.5695	0.941	1.51083	1.05117	0.7735	1.60289	1.067	1.22
	43	0.682667	0.515167	0.570667	0.905333	1.21033	0.785167	1.173	0.688167	1.47367	1.45842	1.2335	1.05567
	44	0.6395	1.3175	0.5595	1.2715	1.5665	0.5705	1.08	0.569	1.13167	1.27837	1.07733	0.894833
	45	0.678333	0.410167	0.6455	1.2095	0.8875	1.10583	1.61517	0.504333	1.522	1.12854	1.09533	1.22733
	46	0.618333	0.675	0.5245	1.0565	1.60917	0.908167	1.64083	0.626333	1.91717	1.29493	1.432	1.43233
	47	0.845667	0.681167	0.570833	0.459333	0.740333	1.18633	1.5075	0.7525	2.15383	1.06658	0.947	0.685833
	48	1.0375	0.610167	0.702167	0.524333	0.718	0.9445	1.64867	0.718	1.9175	0.86612	1.25633	0.729333
	49	1.2615	0.540667	0.436	0.889833	0.442167	1.29033	1.576	0.6565	1.60067	1.49591	1.3585	0.849
	50	1.35833	0.607	0.457	1.0605	0.720833	2.44183	2.32617	0.856833	1.4715	1.31605	1.961	0.874167
	51	2.5	2.722	2.87067	4.7065	4.07683	1.85333	3.68	3.61617	3.875	5.01408	3.335	4.31367
	52	5.96133	4.79433	3.2345	4.66667	5.0595	5.16533	3.4705	6.42667	5.92133	6.35015	6.5925	5.54117
	53	5.80433	4.03433	3.6685	5.33333	5.80983	5.7345	4.47967	7.6955	6.03533	7.06826	7.61667	5.50917
	54	5.43117	2.96017	3.0755	4.11667	4.28433	4.27733	4.61433	5.69483	5.73167	6.41133	7.00133	4.886
	55	1.33383	1.41417	1.74117	5.0515	1.01617	1.89067	3.37817	2.5395	2.33467	4.39273	7.16667	3.85417
	56	0.835167	0.6195	1.24283	2.02233	1.14567	0.790667	3.27117	2.26917	1.239	4.34255	2.54217	3.32333
	57	0.5	0.455833	1.08367	3.08017	1.08333	0.463667	2.821	2.074	1.42283	3.01635	2.01967	2.702
	58	0.586167	0.567	1.302	3.07067	0.571	0.59	2.56033	2.18767	1.5405	2.92655	1.886	2.29517
	59	0.617	0.6225	1.33333	3.1105	0.960333	0.5025	2.41383	2.40167	1.07533	2.48947	1.72867	2.67083
	60	0.670167	0.714667	1.50183	3.0775	0.5145	0.632833	1.92783	2.10467	1.01317	1.74071	1.71833	2.978

## Sheet: Figure 3
Figure 3f	sample #	Blank control	U6:gRNA null, gad1b:Cas9	U6:gRNA akt1, gad1b:Cas9
	1	0	4	55
	2	0	6	65
	3	0	10	60
	4	0	5	43
	5	0	8	47
	Mean	0	6.6	54
	Std. Deviation	0	2.40832	9.05539
	Std. Error of Mean	0	1.07703	4.04969
	Blank control vs U6:gRNA akt1, gad1b:Cas9
	Unpaired t test
	P value	<0.0001
	P value summary	****
	Significantly different (P < 0.05)?	Yes
	One- or two-tailed P value?	Two-tailed
	t, df	t=13.33, df=8
	U6:gRNA null, gad1b:Cas9 vs U6:gRNA akt1, gad1b:Cas9
	Unpaired t test
	P value	<0.0001
	P value summary	****
	Significantly different (P < 0.05)?	Yes
	One- or two-tailed P value?	Two-tailed
	t, df	t=11.31, df=8
Figure 3h	sample #	DMSO	Sulindac	Sulindac+akt1 mRNA
	1	7	70	17
	2	3	59	22
	3	5	50	24
	4	4	45	16
	5	8	61	20
	Mean	5.4	57	19.8
	Std. Deviation	2.07364	9.77241	3.34664
	Std. Error of Mean	0.927362	4.37035	1.49666
	DMSO vs Sulindac
	Unpaired t test
	P value	<0.0001
	P value summary	****
	Significantly different (P < 0.05)?	Yes
	One- or two-tailed P value?	Two-tailed
	t, df	t=11.55, df=8
	Sulindac vs Sulindac+akt1 mRNA
	Unpaired t test
	P value	<0.0001
	P value summary	****
	Significantly different (P < 0.05)?	Yes
	One- or two-tailed P value?	Two-tailed
	t, df	t=8.053, df=8
Figure 3i			Figure 3j
				GAD67/b-actin
				DMSO	Sulindac	Sulindac+akt1 mRNA
				1	0.640812	0.829535
				1	0.561316	0.909128
				1	0.630516	0.797467
			Mean	1	0.610881	0.845377
			Std. Deviation	0	0.0432324	0.0574914
			Std. Error of Mean	0	-0.0249603	-0.0331927
			DMSO vs Sulindac			Sulindac vs Sulindac+akt1 mRNA
			Unpaired t test			Unpaired t test
			P value	<0.0001		P value	0.0048
			P value summary	****		P value summary	**
			Significantly different (P < 0.05)?	Yes		Significantly different (P < 0.05)?	Yes
			One- or two-tailed P value?	Two-tailed		One- or two-tailed P value?	Two-tailed
			t, df	t=15.59, df=4		t, df	t=5.646, df=4
				p-Akt1(s473)/Akt1
				DMSO	Sulindac	Sulindac + akt1 mRNA
				1	0.565368	0.919071
				1	0.592555	0.759224
				1	0.634299	0.93514
			Mean	1	0.597407	0.871145
			Std. Deviation	0	0.0347207	0.0972589
			Std. Error of Mean	0	0.020046	0.0561524
			DMSO vs Sulindac			Sulindac vs Sulindac+akt1 mRNA
			Unpaired t test			Unpaired t test
			P value	<0.0001		P value	0.0101
			P value summary	****		P value summary	*
			Significantly different (P < 0.05)?	Yes		Significantly different (P < 0.05)?	Yes
			One- or two-tailed P value?	Two-tailed		One- or two-tailed P value?	Two-tailed
			t, df	t=20.08, df=4		t, df	t=4.591, df=4

## Sheet: Figure 4
Figure 4b						Figure 4c						Figure 4d						Figure 4e						Figure 4f						Figure 4g						Figure 4h						Figure 4i						Figure 4j
							pro-caspase 3/b-actin						cleaved-caspase 3/b-actin						pro-caspase 9/b-actin						cleaved-caspase 9/b-actin						PARP/b-actin						cleaved-PARP/b-actin						Bax/b-actin						Bcl2/b-actin
						Sulindac (μM)	0	5	10	20		Sulindac (μM)	0	5	10	20		Sulindac (μM)	0	5	10	20		Sulindac (μM)	0	5	10	20		Sulindac (μM)	0	5	10	20		Sulindac (μM)	0	5	10	20		Sulindac (μM)	0	5	10	20		Sulindac (μM)	0
							1	1.03023	0.967519	1.04256			1	1.21157	2.43918	2.4227			1	1.10118	1.14499	1.4169			1	1.0616	1.07078	2.47006			1	0.894136	0.940694	1.07171			1	0.861189	1.2547	2.10308			1	5.68587	11.2563	20.0324			1
							1	0.982504	0.907868	0.995166			1	1.21172	2.53967	2.53131			1	1.08549	1.08716	1.37229			1	0.996026	1.32665	2.67911			1	0.954876	0.922109	1.0336			1	0.784074	1.14838	1.9424			1	4.93003	12.5393	18.801			1
							1	1.01819	0.966281	0.991272			1	1.41098	2.40243	2.37748			1	1.04265	1.03975	1.30945			1	1.0767	1.33081	2.6978			1	0.999292	1.03558	1.11898			1	0.825123	1.19001	1.88599			1	5.4009	12.3569	19.8738			1
						Mean	1	1.01031	0.947223	1.00967		Mean	1	1.27809	2.46043	2.44383		Mean	1	1.07644	1.09063	1.36621		Mean	1	1.04478	1.24275	2.61566		Mean	1	0.949435	0.966128	1.07476		Mean	1	0.823462	1.1977	1.97716		Mean	1	5.33893	12.0508	19.569		Mean	1
						Std. Deviation	0	0.0248196	0.0340877	0.028555		Std. Deviation	0	0.115083	0.0710408	0.079058		Std. Deviation	0	0.0302975	0.0527095	0.0539844		Std. Deviation	0	0.0428884	0.148939	0.126437		Std. Deviation	0	0.0527887	0.0608623	0.0427705		Std. Deviation	0	0.0385845	0.053571	0.112639		Std. Deviation	0	0.38171	0.694079	0.669865		Std. Deviation	0
						Std. Error of Mean	0	0.0143296	0.0196806	0.0164862		Std. Error of Mean	0	0.0664433	0.0410154	0.0456441		Std. Error of Mean	0	0.0174922	0.0304318	0.0311679		Std. Error of Mean	0	0.0247616	0.0859898	0.0729986		Std. Error of Mean	0	0.0304776	0.0351389	0.0246936		Std. Error of Mean	0	0.0222767	0.0309292	0.0650321		Std. Error of Mean	0	0.22038	0.400727	0.386747		Std. Error of Mean	0
						pro-caspase 3/b-actin 0 vs 5						cleaved-caspase 3/b-actin 0 vs 5						pro-caspase 9/b-actin 0 vs 5						cleaved-caspase 9/b-actin 0 vs 5						PARP/b-actin 0 vs 5						cleaved-PARP/b-actin 0 vs 5						Bax/b-actin 0 vs 5						Bcl2/b-actin 0 vs 5
						Unpaired t test						Unpaired t test						Unpaired t test						Unpaired t test						Unpaired t test						Unpaired t test						Unpaired t test						Unpaired t test
						P value	0.5118					P value	0.0139					P value	0.012					P value	0.1448					P value	0.1724					P value	0.0014					P value	<0.0001					P value	0.0007
						P value summary	ns					P value summary	*					P value summary	*					P value summary	ns					P value summary	ns					P value summary	**					P value summary	****					P value summary	***
						Significantly different (P < 0.05)?	No					Significantly different (P < 0.05)?	Yes					Significantly different (P < 0.05)?	Yes					Significantly different (P < 0.05)?	No					Significantly different (P < 0.05)?	No					Significantly different (P < 0.05)?	Yes					Significantly different (P < 0.05)?	Yes					Significantly different (P < 0.05)?	Yes
						One- or two-tailed P value?	Two-tailed					One- or two-tailed P value?	Two-tailed					One- or two-tailed P value?	Two-tailed					One- or two-tailed P value?	Two-tailed					One- or two-tailed P value?	Two-tailed					One- or two-tailed P value?	Two-tailed					One- or two-tailed P value?	Two-tailed					One- or two-tailed P value?	Two-tailed
						t, df	t=0.7193, df=4					t, df	t=4.185, df=4					t, df	t=4.370, df=4					t, df	t=1.808, df=4					t, df	t=1.659, df=4					t, df	t=7.925, df=4					t, df	t=19.69, df=4					t, df	t=9.569, df=4
						pro-caspase 3/b-actin 0 vs 10						cleaved-caspase 3/b-actin 0 vs 10						pro-caspase 9/b-actin 0 vs 10						cleaved-caspase 9/b-actin 0 vs 10						PARP/b-actin 0 vs 10						cleaved-PARP/b-actin 0 vs 10						Bax/b-actin 0 vs 10						Bcl2/b-actin 0 vs 10
						Unpaired t test						Unpaired t test						Unpaired t test						Unpaired t test						Unpaired t test						Unpaired t test						Unpaired t test						Unpaired t test
Figure 4m						P value	0.0551					P value	<0.0001					P value	0.0408					P value	0.0477					P value	0.3897					P value	0.0031					P value	<0.0001					P value	0.0005
						P value summary	ns					P value summary	****					P value summary	*					P value summary	*					P value summary	ns					P value summary	**					P value summary	****					P value summary	***
						Significantly different (P < 0.05)?	No					Significantly different (P < 0.05)?	Yes					Significantly different (P < 0.05)?	Yes					Significantly different (P < 0.05)?	Yes					Significantly different (P < 0.05)?	No					Significantly different (P < 0.05)?	Yes					Significantly different (P < 0.05)?	Yes					Significantly different (P < 0.05)?	Yes
						One- or two-tailed P value?	Two-tailed					One- or two-tailed P value?	Two-tailed					One- or two-tailed P value?	Two-tailed					One- or two-tailed P value?	Two-tailed					One- or two-tailed P value?	Two-tailed					One- or two-tailed P value?	Two-tailed					One- or two-tailed P value?	Two-tailed					One- or two-tailed P value?	Two-tailed
						t, df	t=2.682, df=4					t, df	t=35.61, df=4					t, df	t=2.978, df=4					t, df	t=2.823, df=4					t, df	t=0.9639, df=4					t, df	t=6.392, df=4					t, df	t=27.58, df=4					t, df	t=10.07, df=4
						pro-caspase 3/b-actin 0 vs 20						cleaved-caspase 3/b-actin 0 vs 20						pro-caspase 9/b-actin 0 vs 20						cleaved-caspase 9/b-actin 0 vs 20						PARP/b-actin 0 vs 20						cleaved-PARP/b-actin 0 vs 20						Bax/b-actin 0 vs 20						Bcl2/b-actin 0 vs 20
						Unpaired t test						Unpaired t test						Unpaired t test						Unpaired t test						Unpaired t test						Unpaired t test						Unpaired t test						Unpaired t test
						P value	0.5891					P value	<0.0001					P value	0.0003					P value	<0.0001					P value	0.0389					P value	0.0001					P value	<0.0001					P value	0.0001
						P value summary	ns					P value summary	****					P value summary	***					P value summary	****					P value summary	*					P value summary	***					P value summary	****					P value summary	***
						Significantly different (P < 0.05)?	No					Significantly different (P < 0.05)?	Yes					Significantly different (P < 0.05)?	Yes					Significantly different (P < 0.05)?	Yes					Significantly different (P < 0.05)?	Yes					Significantly different (P < 0.05)?	Yes					Significantly different (P < 0.05)?	Yes					Significantly different (P < 0.05)?	Yes
						One- or two-tailed P value?	Two-tailed					One- or two-tailed P value?	Two-tailed					One- or two-tailed P value?	Two-tailed					One- or two-tailed P value?	Two-tailed					One- or two-tailed P value?	Two-tailed					One- or two-tailed P value?	Two-tailed					One- or two-tailed P value?	Two-tailed					One- or two-tailed P value?	Two-tailed
						t, df	t=0.5864, df=4					t, df	t=31.63, df=4					t, df	t=11.75, df=4					t, df	t=22.13, df=4					t, df	t=3.028, df=4					t, df	t=15.03, df=4					t, df	t=48.01, df=4					t, df	t=14.80, df=4
						Figure 4l						Figure 4o
						sample #	WT(DMSO)	WT(Sulindac)	Xla.Tubb:bcl-2(Sulindac)			Sulindac (μM)	0	5	10	20
						1	29	270	58				1.72	13.6	19.6	52.3
						2	15	260	72				1.32	10.5	16.1	60.9
						3	22	400	100				2.24	18.6	25.4	44
						4	17	240	50
						5	19	300	35			Mean	1.76	14.2333	20.3667	52.4
						6	30	310	61			Std. Deviation	0.461303	4.08697	4.69716	8.45044
						7	20	331	52			Std. Error of Mean	0.266333	2.35961	2.71191	4.87887
						8		288	86
						9		380	72			0 vs 5
						10		340	42			Unpaired t test
						11		327	44			P value	0.0063
												P value summary	**
						Mean	21.7143	313.273	61.0909			Significantly different (P < 0.05)?	Yes
						Std. Deviation	5.76525	49.0879	19.8114			One- or two-tailed P value?	Two-tailed
						Std. Error of Mean	2.17906	14.8005	5.97336			t, df	t=5.253, df=4
						WT(DMSO) vs WT(Sulindac)						0 vs 10
						Unpaired t test						Unpaired t test
						P value	<0.0001					P value	0.0024
						P value summary	****					P value summary	**
						Significantly different (P < 0.05)?	Yes					Significantly different (P < 0.05)?	Yes
						One- or two-tailed P value?	Two-tailed					One- or two-tailed P value?	Two-tailed
						t, df	t=15.48, df=16					t, df	t=6.828, df=4
						WT(Sulindac) vs Xla.Tubb:bcl-2(Sulindac)						0 vs 20
						Unpaired t test						Unpaired t test
						P value	<0.0001					P value	0.0005
						P value summary	****					P value summary	***
						Significantly different (P < 0.05)?	Yes					Significantly different (P < 0.05)?	Yes
						One- or two-tailed P value?	Two-tailed					One- or two-tailed P value?	Two-tailed
						t, df	t=15.80, df=20					t, df	t=10.36, df=4
[truncated: 3 more columns]

## Sheet: Figure 5
Figure 5b		Lc3-RFP						AO
	sample #	DMSO	Sulindac	Sulindac+3-Ma	Sulindac+Z-VAD-FMK		sample #	DMSO	Sulindac	Sulindac+3-Ma	Sulindac+Z-VAD-FMK
	1	8	88	18	100		1	34	101	27	27
	2	6	100	17	110		2	27	90	20	20
	3	12	98	10	91		3	38	121	25	30
	4	5	108	14	120		4	40	118	32	24
	Mean	7.75	98.5	14.75	105.25		Mean	34.75	107.5	26
	Std. Deviation	3.0957	8.22598	3.59398	12.5266		Std. Deviation	5.7373	14.6173	4.96655
	Std. Error of Mean	1.54785	4.11299	1.79699	6.26332		Std. Error of Mean	2.86865	7.30867	2.48328
	(Lc3-RFP) DMSO vs Sulindac						(AO) DMSO vs Sulindac
	Unpaired t test						Unpaired t test
	P value	<0.0001					P value	<0.0001
	P value summary	****					P value summary	****
	Significantly different (P < 0.05)?	Yes					Significantly different (P < 0.05)?	Yes
	One- or two-tailed P value?	Two-tailed					One- or two-tailed P value?	Two-tailed
	t, df	t=20.65, df=6					t, df	t=9.266, df=6
	(Lc3-RFP) Sulindac vs Sulindac+3-Ma						(AO) Sulindac vs Sulindac+3-Ma
	Unpaired t test						Unpaired t test
	P value	<0.0001					P value	<0.0001
	P value summary	****					P value summary	****
	Significantly different (P < 0.05)?	Yes					Significantly different (P < 0.05)?	Yes
	One- or two-tailed P value?	Two-tailed					One- or two-tailed P value?	Two-tailed
	t, df	t=18.66, df=6					t, df	t=10.56, df=6
	(Lc3-RFP) Sulindac vs Sulindac+Z-VAD-FMK						(AO) Sulindac vs Sulindac+Z-VAD-FMK
	Unpaired t test						Unpaired t test
	P value	0.4024					P value	<0.0001
	P value summary	ns					P value summary	****
	Significantly different (P < 0.05)?	No					Significantly different (P < 0.05)?	Yes
	One- or two-tailed P value?	Two-tailed					One- or two-tailed P value?	Two-tailed
	t, df	t=0.9008, df=6					t, df	t=10.80, df=6
Figure 5f			Figure 5h				Figure 5i																					Figure 5j
								Lc3-Ⅱ/Gapdh							p62/Gapdh							Beclin1/Gapdh							p-Mtor/Gapdh							Pi3k/Gapdh							p-Akt/Gapdh
							Sulindac (μM)	0	5	10	20	20+SR11237		Sulindac (μM)	0	5	10	20	20+SR11237		Sulindac (μM)	0	5	10	20	20+SR11237		Sulindac (μM)	0	5	10	20	20+SR11237		Sulindac (μM)	0	5	10	20	20+SR11237		Sulindac (μM)	0	5	10	20	20+SR11237
								1	1.07752	1.55348	1.98237	1.59235			1	0.48692	0.634624	0.233143	0.509541			1	1.0672	1.36053	1.30905	1.11622			1	0.973901	0.946979	0.846863	1.21129			1	0.962396	0.579747	0.557017	0.912457			1	1.02323	0.855918	0.697314	0.975563
								1	0.970755	1.56355	1.81281	1.46691			1	0.510936	0.623492	0.184689	0.444093			1	0.95923	1.30299	1.22043	1.05622			1	1.0247	0.95334	0.855003	1.23993			1	0.949511	0.540058	0.505756	0.77739			1	0.935675	0.883131	0.589997	0.87745
								1	0.949635	1.49877	1.80583	1.45335			1	0.542661	0.725211	0.1948	0.5038			1	1.0341	1.38516	1.23533	1.1858			1	0.993255	0.916879	0.853074	1.24483			1	0.97906	0.561065	0.537463	0.800587			1	0.978267	0.892651	0.655052	0.895085
							Mean	1	0.999302	1.5386	1.867	1.5042		Mean	1	0.513505	0.661109	0.204211	0.485811		Mean	1	1.02018	1.34956	1.25494	1.11941		Mean	1	0.997286	0.939066	0.851647	1.23202		Mean	1	0.963656	0.56029	0.533412	0.830145		Mean	1	0.979057	0.877233	0.647454	0.916033
							Std. Deviation	5.7735e-08	0.0685533	0.0348623	0.0999705	0.0766408		Std. Deviation	0	0.0279591	0.0557922	0.0255611	0.0362428		Std. Deviation	0	0.0553136	0.0421692	0.047452	0.0648475		Std. Deviation	0	0.0256389	0.0194757	0.00425356	0.018116		Std. Deviation	5.7735e-08	0.0148144	0.0198557	0.0258695	0.0722224		Std. Deviation	0	0.0437829	0.0190635	0.0540604	0.0523034
							Std. Error of Mean	3.33333e-08	0.0395793	0.0201278	0.057718	0.0442486		Std. Error of Mean	0	0.0161422	0.0322117	0.0147577	0.0209248		Std. Error of Mean	0	0.0319353	0.0243464	0.0273964	0.0374397		Std. Error of Mean	0	0.0148026	0.0112443	0.00245579	0.0104593		Std. Error of Mean	3.33333e-08	0.00855312	0.0114637	0.0149358	0.0416976		Std. Error of Mean	0	0.025278	0.0110063	0.0312118	0.0301974
							Lc3-Ⅱ/Gapdh 0 vs 5							p62/Gapdh 0 vs 5							Beclin1/Gapdh 0 vs 5							p-Mtor/Gapdh 0 vs 5							Pi3k/Gapdh 0 vs 5							p-Akt/Gapdh 0 vs 5
							Unpaired t test							Unpaired t test							Unpaired t test							Unpaired t test							Unpaired t test							Unpaired t test
							P value	0.9868						P value	<0.0001						P value	0.5618						P value	0.8635						P value	0.0132						P value	0.454
							P value summary	ns						P value summary	****						P value summary	ns						P value summary	ns						P value summary	*						P value summary	ns
							Significantly different (P < 0.05)?	No						Significantly different (P < 0.05)?	Yes						Significantly different (P < 0.05)?	No						Significantly different (P < 0.05)?	No						Significantly different (P < 0.05)?	Yes						Significantly different (P < 0.05)?	No
							One- or two-tailed P value?	Two-tailed						One- or two-tailed P value?	Two-tailed						One- or two-tailed P value?	Two-tailed						One- or two-tailed P value?	Two-tailed						One- or two-tailed P value?	Two-tailed						One- or two-tailed P value?	Two-tailed
							t, df	t=0.01765, df=4						t, df	t=30.14, df=4						t, df	t=0.6318, df=4						t, df	t=0.1833, df=4						t, df	t=4.249, df=4						t, df	t=0.8285, df=4
							Lc3-Ⅱ/Gapdh 0 vs 10							p62/Gapdh 0 vs 10							Beclin1/Gapdh 0 vs 10							p-Mtor/Gapdh 0 vs 10							Pi3k/Gapdh 0 vs 10							p-Akt/Gapdh 0 vs 10
							Unpaired t test							Unpaired t test							Unpaired t test							Unpaired t test							Unpaired t test							Unpaired t test
							P value	<0.0001						P value	0.0005						P value	0.0001						P value	0.0056						P value	<0.0001						P value	0.0004
							P value summary	****						P value summary	***						P value summary	***						P value summary	**						P value summary	****						P value summary	***
							Significantly different (P < 0.05)?	Yes						Significantly different (P < 0.05)?	Yes						Significantly different (P < 0.05)?	Yes						Significantly different (P < 0.05)?	Yes						Significantly different (P < 0.05)?	Yes						Significantly different (P < 0.05)?	Yes
							One- or two-tailed P value?	Two-tailed						One- or two-tailed P value?	Two-tailed						One- or two-tailed P value?	Two-tailed						One- or two-tailed P value?	Two-tailed						One- or two-tailed P value?	Two-tailed						One- or two-tailed P value?	Two-tailed
							t, df	t=26.76, df=4						t, df	t=10.52, df=4						t, df	t=14.36, df=4						t, df	t=5.419, df=4						t, df	t=38.36, df=4						t, df	t=11.15, df=4
							Lc3-Ⅱ/Gapdh 0 vs 20							p62/Gapdh 0 vs 20							Beclin1/Gapdh 0 vs 20							p-Mtor/Gapdh 0 vs 20							Pi3k/Gapdh 0 vs 20							p-Akt/Gapdh 0 vs 20
							Unpaired t test							Unpaired t test							Unpaired t test							Unpaired t test							Unpaired t test							Unpaired t test
							P value	0.0001						P value	<0.0001						P value	0.0007						P value	<0.0001						P value	<0.0001						P value	0.0004
							P value summary	***						P value summary	****						P value summary	***						P value summary	****						P value summary	****						P value summary	***
							Significantly different (P < 0.05)?	Yes						Significantly different (P < 0.05)?	Yes						Significantly different (P < 0.05)?	Yes						Significantly different (P < 0.05)?	Yes						Significantly different (P < 0.05)?	Yes						Significantly different (P < 0.05)?	Yes
							One- or two-tailed P value?	Two-tailed						One- or two-tailed P value?	Two-tailed						One- or two-tailed P value?	Two-tailed						One- or two-tailed P value?	Two-tailed						One- or two-tailed P value?	Two-tailed						One- or two-tailed P value?	Two-tailed
							t, df	t=15.02, df=4						t, df	t=53.92, df=4						t, df	t=9.305, df=4						t, df	t=60.41, df=4						t, df	t=31.24, df=4						t, df	t=11.30, df=4
							Lc3-Ⅱ/Gapdh 20 vs 20+SR11237							p62/Gapdh 20 vs 20+SR11237							Beclin1/Gapdh 20 vs 20+SR11237							p-Mtor/Gapdh 20 vs 20+SR11237							Pi3k/Gapdh 20 vs 20+SR11237							p-Akt/Gapdh 20 vs 20+SR11237
							Unpaired t test							Unpaired t test							Unpaired t test							Unpaired t test							Unpaired t test							Unpaired t test
							P value	0.0076						P value	0.0004						P value	0.0432						P value	<0.0001						P value	0.0026						P value	0.0035
							P value summary	**						P value summary	***						P value summary	*						P value summary	****						P value summary	**						P value summary	**
							Significantly different (P < 0.05)?	Yes						Significantly different (P < 0.05)?	Yes						Significantly different (P < 0.05)?	Yes						Significantly different (P < 0.05)?	Yes						Significantly different (P < 0.05)?	Yes						Significantly different (P < 0.05)?	Yes
							One- or two-tailed P value?	Two-tailed						One- or two-tailed P value?	Two-tailed						One- or two-tailed P value?	Two-tailed						One- or two-tailed P value?	Two-tailed						One- or two-tailed P value?	Two-tailed						One- or two-tailed P value?	Two-tailed
							t, df	t=4.988, df=4						t, df	t=11.00, df=4						t, df	t=2.921, df=4						t, df	t=35.40, df=4						t, df	t=6.699, df=4						t, df	t=6.184, df=4

## Sheet: Figure 6
Figure 6c		Total distance travelled (cm)					Figure 6d		Average velocity (cm/s)					Figure 6e		No. of center entry (n)
			Sulindac (mg/kg)							Sulindac (mg/kg)							Sulindac (mg/kg)
	sample #	Control	26	52	104			sample #	Control	26	52	104			sample #	Control	26	52	104
	1	1374.01	2598.49	2091.19	2413.5			1	4.58	8.66	6.97	8.05			1	6	19	21	29
	2	2113.17	2058.4	3459.51	2822.29			2	7.04	6.86	11.53	9.41			2	14	12	23	35
	3	2132.88	2915.66	3769.85	3928.34			3	5.39	9.72	12.57	13.09			3	15	21	19	31
	4	1616.13	2832.96	3268.91	2770.93			4	7.11	9.44	10.9	9.24			4	18	25	34	22
	5	1678.28	1493.19	2974.16	3168.62			5	5.59	4.98	9.91	10.56			5	11	18	25	22
	6	2168.65	2122.7	2994.3	3910.93			6	7.23	7.08	9.98	13.04			6	22	17	25	26
	7	1892.51	1814.42	2361.94	4418.07			7	6.31	6.05	7.87	14.73			7	19	15	20	21
	8	2153.94	2305.53	2238.75	4889.61			8	7.18	7.69	7.46	16.3			8	10	20	24	15
	9	2094.85	2389.5	3320.19	4224.12			9	6.98	7.97	11.07	14.08			9	16	29	27	30
	10	1360	3044.6	3066.55	6995.17			10	4.53	10.15	10.22	23.32			10	25	21	20	32
	Mean	1858.44	2357.54	2954.53	3954.16			Mean	6.194	7.86	9.848	13.182			Mean	15.6	19.7	23.8	26.3
	Std. Deviation	325.763	500.896	555.345	1336.88			Std. Deviation	1.08611	1.66867	1.8528	4.45611			Std. Deviation	5.71936	4.83161	4.44222	6.18331
	Std. Error of Mean	103.015	158.397	175.615	422.76			Std. Error of Mean	0.343457	0.527678	0.585908	1.40914			Std. Error of Mean	1.80862	1.52789	1.40475	1.95533
	Control vs 26							Control vs 26							Control vs 26
	Unpaired t test							Unpaired t test							Unpaired t test
	P value	0.0166						P value	0.0164						P value	0.1004
	P value summary	*						P value summary	*						P value summary	ns
	Significantly different (P < 0.05)?	Yes						Significantly different (P < 0.05)?	Yes						Significantly different (P < 0.05)?	No
	One- or two-tailed P value?	Two-tailed						One- or two-tailed P value?	Two-tailed						One- or two-tailed P value?	Two-tailed
	t, df	t=2.641, df=18						t, df	t=2.646, df=18						t, df	t=1.732, df=18
	Control vs 52							Control vs 52							Control vs 52
	Unpaired t test							Unpaired t test							Unpaired t test
	P value	<0.0001						P value	<0.0001						P value	0.0021
	P value summary	****						P value summary	****						P value summary	**
	Significantly different (P < 0.05)?	Yes						Significantly different (P < 0.05)?	Yes						Significantly different (P < 0.05)?	Yes
	One- or two-tailed P value?	Two-tailed						One- or two-tailed P value?	Two-tailed						One- or two-tailed P value?	Two-tailed
	t, df	t=5.384, df=18						t, df	t=5.380, df=18						t, df	t=3.581, df=18
	Control vs 104							Control vs 104							Control vs 104
	Unpaired t test							Unpaired t test							Unpaired t test
	P value	0.0001						P value	0.0001						P value	0.0008
	P value summary	****						P value summary	***						P value summary	***
	Significantly different (P < 0.05)?	Yes						Significantly different (P < 0.05)?	Yes						Significantly different (P < 0.05)?	Yes
	One- or two-tailed P value?	Two-tailed						One- or two-tailed P value?	Two-tailed						One- or two-tailed P value?	Two-tailed
	t, df	t=4.816, df=18						t, df	t=4.818, df=18						t, df	t=4.017, df=18
Figure 6g							Figure 6i							Figure 6k
		Neuron damage per field (%)							No. of Nissl body per field							No. of TUNEL+/GAD67+ double positive cells per field
			Sulindac (mg/kg)							Sulindac (mg/kg)							Sulindac (mg/kg)
	sample #	Control	26	52	104			sample #	Control	26	52	104			sample #	Control	26	52	104
	1	21.82	32.43	35.35	38.21			1	112	100	88	58			1	1	3	4	5
	2	16.95	23.44	46.15	49.55			2	148	121	90	70			2	0	2	3	4
	3	15.96	25.93	33.33	45.45			3	123	132	77	47			3	2	2	4	3
	4	13.33	30	38.46	42.25			4	150	141	100	75			4	0	3	5	5
	Mean	17.015	27.95	38.3225	43.865			Mean	133.25	123.5	88.75	62.5			Mean	0.75	2.5	4	4.25
	Std. Deviation	3.54892	4.02879	5.62878	4.81036			Std. Deviation	18.7506	17.673	9.42956	12.5565			Std. Deviation	0.957427	0.57735	0.816497	0.957427
	Std. Error of Mean	1.77446	2.01439	2.81439	2.40518			Std. Error of Mean	9.37528	8.83648	4.71478	6.27827			Std. Error of Mean	0.478714	0.288675	0.408248	0.478714
	Control vs 26							Control vs 26							Control vs 26
	Unpaired t test							Unpaired t test							Unpaired t test
	P value	0.0066						P value	0.4778						P value	0.0203
	P value summary	**						P value summary	ns						P value summary	*
	Significantly different (P < 0.05)?	Yes						Significantly different (P < 0.05)?	No						Significantly different (P < 0.05)?	Yes
	One- or two-tailed P value?	Two-tailed						One- or two-tailed P value?	Two-tailed						One- or two-tailed P value?	Two-tailed
	t, df	t=4.073, df=6						t, df	t=0.7568, df=6						t, df	t=3.130, df=6
	Control vs 52							Control vs 52							Control vs 52
	Unpaired t test							Unpaired t test							Unpaired t test
	P value	0.0007						P value	0.0054						P value	0.0021
	P value summary	***						P value summary	**						P value summary	**
	Significantly different (P < 0.05)?	Yes						Significantly different (P < 0.05)?	Yes						Significantly different (P < 0.05)?	Yes
	One- or two-tailed P value?	Two-tailed						One- or two-tailed P value?	Two-tailed						One- or two-tailed P value?	Two-tailed
	t, df	t=6.404, df=6						t, df	t=4.240, df=6						t, df	t=5.166, df=6
	Control vs 104							Control vs 104							Control vs 104
	Unpaired t test							Unpaired t test							Unpaired t test
	P value	0.0001						P value	0.0008						P value	0.0021
	P value summary	***						P value summary	***						P value summary	**
	Significantly different (P < 0.05)?	Yes						Significantly different (P < 0.05)?	Yes						Significantly different (P < 0.05)?	Yes
	One- or two-tailed P value?	Two-tailed						One- or two-tailed P value?	Two-tailed						One- or two-tailed P value?	Two-tailed
	t, df	t=8.983, df=6						t, df	t=6.270, df=6						t, df	t=5.170, df=6

## Sheet: Supplement figure 3 
Supplement figure 3a’	sample #	DMSO	Sulindac		Sulindac vs DMSO
	1	0	0		Unpaired t test
	2	0	1		P value	0.3466
	3	0	0		P value summary	ns
	4	0	0		Significantly different (P < 0.05)?	No
	5	0	0		One- or two-tailed P value?	Two-tailed
					t, df	t=1.000, df=8
	Mean	0	0.2
	Std. Deviation	0	0.447214
	Std. Error of Mean	0	0.2
Supplement figure 3b’	sample #	DMSO	Sulindac
	1	0	0		Sulindac vs DMSO
	2	0	0		Unpaired t test
	3	0	0		P value summary	ns
	4	0	0
	5	0	0
	Mean	0	0
	Std. Deviation	0	0
	Std. Error of Mean	0	0
Supplement figure 3c’	sample #	DMSO	Sulindac		Sulindac vs DMSO
	1	0	0		Unpaired t test
	2	3	3		P value	0.3972
	3	1	4		P value summary	ns
	4	1	1		Significantly different (P < 0.05)?	No
	5	2	3		One- or two-tailed P value?	Two-tailed
					t, df	t=0.8944, df=8
	Mean	1.4	2.2
	Std. Deviation	1.14018	1.64317
	Std. Error of Mean	0.509902	0.734847

## Sheet: Supplement figure 5 
	Supplement figure 5

[truncated: 6 more sheets: Supplementary figure 6, Supplementary figure 7, Supplementary figure 8, Supplementary figure 9, Supplementary figure 10, Supplementary figure 11]
